# Supplementary material for: miR-16-5p, miR-21-5p, and miR-155-5p in circulating vesicles as psoriasis biomarkers
Source: Sci Rep. 2025 Feb 26;15:6971. doi: 10.1038/s41598-025-91532-9 (PMC11865590; doi:10.1038/s41598-025-91532-9)
Supplement: Supplementary file 1 — Supplementary Material 1 [file 41598_2025_91532_MOESM1_ESM.xlsx]

## Sheet: 378-DEG_GSE14905
Supplementary table 1. Selected differentially expressed genes from the GSE14905 cluster
Num	sym	logFC	AveExpr	t	P.Value	adj.P.Val
1	AAMDC	-0.661275	8.12248	-3.82767	0.000349124	0.012697
2	ABCA9	-0.641373	6.75909	-2.80359	0.00708806	0.110022
3	ABHD2	-0.781331	7.6154	-4.46369	4.35536e-05	0.00270295
4	ABI2	-0.670173	8.00374	-3.93216	0.000250346	0.0100454
5	ACO1	-0.622316	7.9067	-2.8807	0.00575207	0.095186
6	ACP1	0.613282	8.0313	3.35025	0.00150933	0.0369228
7	ACP3	1.62448	8.87517	10.5541	1.57e-14	2.09e-11
8	ACSBG1	-0.937599	8.27145	-3.34183	0.00154747	0.0375534
9	ACSL3	-0.979386	8.14855	-5.28269	2.54386e-06	0.000289761
10	ADAMTS9	-0.608074	7.22764	-3.15455	0.00267142	0.055242
11	ADIPOQ	-1.45189	8.11707	-3.58139	0.000751875	0.0222691
12	AFF1	-0.641007	9.71233	-3.62785	0.000651788	0.0202021
13	AGFG1	-0.529177	7.23782	-2.79911	0.00717386	0.110889
14	AGPAT3	-0.56801	8.01417	-2.23029	0.0300698	0.286823
15	AK2	0.645308	9.0331	3.51686	0.000915485	0.0254729
16	AMD1	0.810705	8.61801	4.70551	1.91266e-05	0.00143844
17	AMMECR1	1.08659	8.93611	6.83395	9.11434e-09	2.67917e-06
18	AMPD3	0.580016	8.35339	3.86123	0.000313892	0.0117387
19	ANKRD36B	-0.645519	7.70508	-2.97967	0.00437919	0.0783226
20	ANKRD40	-0.539913	7.94124	-3.34844	0.00151745	0.0370056
21	ARF3	0.740113	8.8714	4.548	3.27473e-05	0.0021915
22	ARHGEF7	-0.771569	7.72034	-3.22635	0.00217113	0.0476432
23	ARID4B	-0.581297	8.48885	-3.59746	0.000715694	0.0215341
24	ARPC5	0.567468	8.50515	2.43334	0.0184348	0.208507
25	ARPC5L	0.54501	10.1944	3.61177	0.000684891	0.0208383
26	ASH1L	-0.65003	9.42752	-3.87995	0.000295757	0.0112877
27	ATF2	-0.62489	8.00534	-3.67659	0.000560553	0.0182309
28	ATF7IP	-0.627016	7.90904	-3.86516	0.000309997	0.0116489
29	ATG12	-0.554799	8.70255	-3.46907	0.00105801	0.0283065
30	ATG9B	0.583353	7.38265	3.70136	0.000518997	0.0172395
31	ATP1B1	0.673496	11.1833	2.83825	0.00645553	0.103537
32	ATP2B4	-0.559161	9.24973	-3.05187	0.00357758	0.0680797
33	ATP5PB	-0.657136	11.5077	3.96223	0.000227332	0.00939426
34	ATXN1	-0.714186	7.47951	-3.65849	0.000592903	0.0189352
35	BBIP1	-0.826334	9.97417	-3.7834	0.000401452	0.0141335
36	BCL10	-0.564716	6.68243	-3.06162	0.00348047	0.0667936
37	BCL2L13	0.519189	7.73922	3.35673	0.00148064	0.0364492
38	BLOC1S2	0.743388	9.73832	4.66065	2.23e-05	0.00163046
39	BUB3	0.611621	9.13705	3.54458	0.000841437	0.0240867
40	C11orf54	-0.719203	6.48679	-0.462263	0.0545821	0.881026
41	C1orf115	-0.911916	7.59878	-4.71758	1.83492e-05	0.00139339
42	C1orf43	0.863458	9.36433	3.47909	0.00102647	0.027792
43	CAMK2D	-0.765957	7.75292	-0.426415	0.0571566	0.883375
44	CARHSP1	1.50832	8.91434	7.3057	1.61296e-09	6.39047e-07
45	CCDC80	-0.700067	7.36156	-3.23706	0.00210457	0.0465919
46	CCNG2	-0.579433	9.05509	-3.41138	0.0012582	0.0321049
47	CCNT1	-0.571184	8.55858	-3.61044	0.000687703	0.0208926
48	CCT6A	0.518142	9.71308	3.17188	0.00254154	0.0533372
49	CD24	1.60635	9.80136	8.3051	4.21e-11	2.68e-08
50	CD274	0.556368	7.13949	2.93451	0.00496272	0.0852457
51	CD44	0.521753	9.29135	2.76511	0.00785688	0.117789
52	CD47	1.40348	9.67274	7.69002	3.94825e-10	1.91036e-07
53	CD59	-0.9326	9.13656	-4.64665	2.34005e-05	0.0016946
54	CDC14B	-0.526484	6.79145	-2.88268	0.00572118	0.0948941
55	CDC42BPA	-1.35675	8.00323	-5.30274	2.36904e-06	0.000274422
56	CEP350	-0.711967	8.24471	-3.68491	0.000546239	0.0179051
57	CFLAR	0.646182	8.39581	3.78438	0.000400215	0.0141081
58	CHI3L2	1.58702	8.12692	6.93236	6.35026e-09	2.01861e-06
59	CHL1	-0.634747	7.51948	-3.26332	0.00194941	0.0441159
60	CHMP4B	0.551161	8.30691	2.93367	0.00497423	0.0853897
61	CHRM3	-0.643437	6.94745	-3.68899	0.000539367	0.0177329
62	CIDEC	-0.910133	8.13973	-2.9358	0.00494504	0.0850756
63	CLCN3	0.555451	9.30993	3.55992	0.000802934	0.023277
64	CLDN10	-0.644835	7.82749	-2.94013	0.00488633	0.0844108
65	CLIC5	-0.51219	6.57132	-2.91383	0.00525339	0.0890909
66	CLMP	-0.62015	6.97138	-1.78352	0.04034	0.512452
67	CLN8	0.618492	7.51201	3.75179	0.000443349	0.0152308
68	CNTRL	-0.512033	6.79949	-2.97113	0.0044844	0.0795404
69	COBL	-0.687797	8.17873	-4.09309	0.000148862	0.00688583
70	COL8A1	-0.692103	7.0753	-3.53512	0.000866047	0.0244835
71	COX8A	0.509649	11.0512	3.35187	0.00150213	0.0367796
72	CREB1	-0.580554	8.25014	-3.40093	0.0012981	0.0329444
73	CREBL2	-0.539507	9.12378	-3.35828	0.00147383	0.0363472
74	CRIPT	0.566109	8.29555	3.5795	0.000756231	0.0223618
75	CRY2	-0.61048	7.82851	-3.52696	0.000887806	0.0248909
76	CTSA	0.654984	9.42264	3.86239	0.000312743	0.0117198
77	CTSC	1.07024	9.07314	5.95881	2.23786e-07	3.85977e-05
78	CXCL1	0.505456	7.16604	2.65426	0.0105217	0.143317
79	CXCL9	1.13418	7.53157	5.30122	2.38185e-06	0.000275323
80	CYB5R2	0.713268	8.36869	4.3352	6.70085e-05	0.00374641
81	CYCS	-0.86568	10.8065	5.04986	5.78573e-06	0.00055822
82	DAZAP2	0.665012	8.72107	2.87351	0.00586609	0.0965469
83	DCLK1	-0.772563	8.11752	-3.04306	0.00366741	0.069215
84	DCTD	0.599427	7.77816	3.23397	0.00212359	0.0468741
85	DCTN5	0.548933	7.57899	3.1763	0.00250942	0.0528874
86	DENND1B	0.721759	8.0379	4.53338	3.44115e-05	0.00226408
87	DHRS1	0.933193	9.3917	5.17708	3.69723e-06	0.000398711
88	DIO2	0.633264	8.44557	2.70029	0.00932799	0.132229
89	DIP2B	0.503095	8.67909	0.840196	0.0404646	0.878852
90	DLC1	-0.842568	8.82347	-3.90809	0.000270381	0.010582
91	DLG5	-0.527949	9.56042	-3.54691	0.00083546	0.0239649
92	DMD	-0.550828	7.91528	-3.14151	0.00277311	0.0566787
93	EBF1	-0.446579	6.33595	-2.22126	0.0307131	0.290878
94	EGR2	-0.566515	7.79657	-3.27152	0.00190322	0.0434131
95	EIF1AX	0.749978	8.631	4.1674	0.000116748	0.0057558
96	EIF4E2	0.592303	8.17217	3.48689	0.00100255	0.0273116
97	ELF1	-0.583298	8.92458	-3.42699	0.00120074	0.030938
98	ELOC	0.658378	9.97098	4.0659	0.000162627	0.00735879
99	ELOVL4	0.85958	9.44077	4.27626	8.15162e-05	0.00435669
100	EMP2	0.769116	10.1637	4.63381	2.44498e-05	0.00175507
101	EMSY	-0.613069	7.49072	-3.82727	0.000349565	0.012697
102	ENC1	-0.7084	7.05053	-3.76026	0.000431722	0.0149112
103	ENPP2	-0.545269	9.12269	-2.68758	0.00964444	0.135443
104	ENSA	1.07773	8.20228	4.70947	1.88682e-05	0.00142292
105	ESYT3	0.714105	7.04345	4.53531	3.42e-05	0.00225479
106	ETF1	0.725913	9.43919	4.51337	3.68257e-05	0.00238843
107	ETV1	-0.569596	7.00103	-3.13338	0.00283843	0.0576919
108	ETV3	-0.573042	9.76794	-3.73115	0.000472933	0.0160407
109	FADS2	-1.26801	8.06163	-4.5218	3.57887e-05	0.00233224
110	FAM107A	-0.773304	7.72275	-3.6641	0.000582688	0.0186649
111	FAM107B	-0.543217	8.01721	-1.33813	0.0186679	0.789597
112	FBXO45	1.67205	8.26301	9.71286	2.82e-13	3.15e-10
113	FCHSD1	1.25443	7.61991	7.15279	2.83e-09	9.97e-07
114	FKBP5	-1.62248	9.64706	-6.45593	3.64682e-08	8.5944e-06
115	FLRT2	-0.883657	8.1254	-4.87733	1.05662e-05	0.00090126
116	FSCN1	0.523408	7.62536	3.0684	0.00341443	0.065757
117	FZD4	-0.65414	7.83649	-2.58945	0.0124403	0.15944
118	G2E3	-0.768638	7.44318	-0.488022	0.0527586	0.879748
119	GALNT16	-0.523708	6.72128	-2.3045	0.0252214	0.255793
120	GHR	-0.844818	8.03266	-3.63882	0.000630086	0.0197489
121	GID8	0.582615	8.49886	3.43773	0.00116266	0.0302418
122	GK	0.607478	6.95112	3.58384	0.000746258	0.0221628
123	GM2A	1.50694	10.6403	9.45121	7.04949e-13	7.00783e-10
124	GORASP2	0.509495	9.3606	3.12053	0.00294457	0.0591674
125	GPAM	-0.953106	7.90877	-2.54712	0.0138602	0.171683
126	GPRC5A	-0.683734	7.21468	-3.84312	0.000332454	0.0121993
127	GREM1	-0.520125	7.2881	-2.37784	0.021126	0.228274
128	GRIA2	-0.566909	6.65827	-3.25113	0.00202007	0.0452096
129	GSTM3	-0.628195	7.37246	-3.94792	0.000238019	0.00969002
130	H1-10	-0.633763	8.60174	-4.0688	0.000161106	0.00731599
131	HMGCS1	0.629237	8.24714	2.85581	0.00615542	0.0998953
132	HNRNPD	0.598362	9.15378	3.38348	0.00136745	0.0343275
133	HPGD	0.51791	8.35407	2.4526	0.0175752	0.201875
134	HPS5	-0.537573	7.92106	-3.30621	0.00171899	0.0403546
135	IDH3A	0.732068	8.13765	4.05616	0.000167853	0.00751626
136	IFI27	2.27296	10.205	8.84117	6.13e-12	5.23e-09
137	IGFBP5	-1.213	9.90401	-4.68958	2.02007e-05	0.00150269
138	IL6ST	-1.17999	8.01378	-4.76451	1.56125e-05	0.00121597
139	INTS6	-0.783608	7.639	-4.628	2.494e-05	0.0017732
140	IP6K2	-0.552912	8.4302	-2.77651	0.00762146	0.115328
141	IQGAP1	-1.10126	8.11135	-4.7265	1.77955e-05	0.0013589
142	IRF2BP2	-0.998762	6.87942	-0.641114	0.0524265	0.878852
143	ITGA5	-0.635612	7.84846	-3.47502	0.00103916	0.0279732
144	ITGBL1	-0.585992	7.51884	-2.72933	0.00864022	0.125439
145	ITPRIP	-0.750603	8.32038	-4.84628	1.18e-05	0.000986856
146	ITSN1	-0.619018	7.98488	-3.53323	0.00087103	0.0245609
147	JMY	0.746266	7.8382	4.58393	2.9e-05	0.00200078
148	KCTD15	0.555236	8.36957	2.79771	0.00720084	0.111121
149	KIF13A	-0.508074	9.01868	-3.12007	0.00294845	0.0592018
150	KLF9	-1.39509	8.04463	-7.40703	1.11242e-09	4.60771e-07
151	KLHDC10	-0.766874	8.15054	-4.38021	5.76519e-05	0.00335332
152	KLHL28	-0.627684	8.15754	-4.00077	0.000200804	0.0085506
153	KLK11	0.711293	10.0951	4.05582	0.000168038	0.00751841
154	KPNB1	-0.673047	8.59094	-3.5104	0.000933629	0.0259381
155	KREMEN1	0.548024	7.50966	2.86312	0.00603439	0.0984866
156	KYNU	2.07646	7.99894	8.73886	8.83669e-12	7.10509e-09
157	LAMTOR5	0.573381	9.42639	3.23514	0.00211638	0.0467527
158	LCN2	2.60256	8.91465	10.9165	4.63e-15	6.49e-12
159	LEPROTL1	1.05109	8.48477	6.65097	1.78402e-08	4.71213e-06
160	LIFR	-1.11212	7.2367	-4.66523	2.19589e-05	0.00161371
161	LMAN2L	-0.535041	7.90749	-3.36581	0.00144124	0.0357693
162	LPGAT1	-0.664892	7.19751	-3.33689	0.00157021	0.0380042
163	LPL	-1.53015	8.12837	-3.75482	0.000439154	0.0151297
164	LPP	-0.741336	7.18446	-3.63766	0.000632347	0.0197903
165	LRATD1	0.969074	9.54886	5.48174	1.25e-06	0.000160967
166	LRIG1	-0.657607	8.44408	-3.94951	0.000236806	0.00965502
167	LSM3	0.578247	9.67922	3.32889	0.00160781	0.0387255
168	LUZP1	-0.834347	7.77088	-4.13806	0.000128532	0.00619694
169	LYRM2	0.534567	7.93529	3.08092	0.00329563	0.0640876
170	MAF	-1.07371	9.61611	5.03669	6.05918e-06	0.000580185
171	MAPK1	0.52199	8.92362	3.38317	0.0013687	0.0343404
172	MARCHF6	-0.526255	9.07229	-2.96778	0.00452621	0.0801134
173	MCC	-0.500442	8.9636	-2.92267	0.00512725	0.0875077
174	MCF2L	-0.668235	7.72089	-4.00335	0.000199143	0.00849972
175	MED13L	-0.663536	7.42113	-3.30654	0.0017173	0.0403321
176	MFHAS1	0.637657	8.52905	3.856	0.000319147	0.0118967
177	MFSD6	0.526614	7.50727	2.50676	0.0153494	0.183954
178	MPZL2	1.16347	9.25657	5.26321	2.72583e-06	0.000307923
179	MPZL3	0.675116	8.84109	4.02066	0.000188312	0.00815846
180	MRAS	-0.661079	8.07736	-2.95967	0.00462924	0.0811171
181	MRC2	-0.663103	9.45227	-2.73425	0.00852822	0.124474
182	MX1	1.7919	8.89346	6.10538	1.31e-07	2.43e-05
183	MYO5B	1.00247	7.38216	0.0161889	0.00987146	0.0938921
184	MYO6	0.501445	8.59601	3.0283	0.00382277	0.0711645
185	N4BP2L1	-0.683572	8.38719	-4.11643	0.000137948	0.00650759
186	N4BP2L2	-0.523955	6.95977	-3.15178	0.00269269	0.0555138
187	NCALD	-1.02131	7.64738	-4.54466	3.31208e-05	0.00220839
188	NDE1	-0.511272	8.5339	-3.27151	0.00190327	0.0434131
189	NDRG2	0.667087	8.30987	2.32878	0.0237933	0.246824
190	NDUFB6	-0.57096	9.89843	3.31449	0.0016776	0.0399315
191	NEDD4L	-0.5264	7.24281	-3.28832	0.00181176	0.0419382
192	NEDD9	-0.778563	7.77418	-3.52534	0.000892199	0.0249309
193	NEGR1	-0.532205	6.49076	-0.846038	0.0401409	0.0878852
194	NELL2	0.564599	8.09695	1.88225	0.0654042	0.455713
195	NFAT5	-0.544535	9.78755	-3.41075	0.00126056	0.0321461
196	NFATC3	0.918892	7.8406	0.283654	0.0577802	0.0910013
197	NFIA	-0.544569	6.2592	-0.994469	0.0324601	0.0878852
198	NFIB	-0.95377	9.57675	-4.82891	1.24981e-05	0.00103095
199	NKTR	-0.818994	9.80963	-4.50269	3.81799e-05	0.00245499
200	NOTCH2NLA	-0.531916	10.794	-2.77739	0.00760347	0.115109
201	NRG1	-0.563449	7.22176	-3.02245	0.003886	0.0720227
202	NT5C3A	1.28951	9.3975	7.8965	1.86e-10	9.59e-08
203	NTRK2	-1.03215	8.42578	-3.90455	0.000273451	0.0106446
204	NUAK1	-0.791988	8.9215	-3.78644	0.000397625	0.0140259
205	NUDT5	0.65693	9.11238	4.13487	0.000129881	0.00621282
206	OAS3	0.524751	6.81093	2.88476	0.00568866	0.0945085
207	P4HA1	-0.628622	7.57971	-3.59459	0.000722026	0.0216667
208	P4HB	1.30876	9.02114	4.56845	3.05493e-05	0.00208005
209	PALM2AKAP2	-1.06264	8.34322	-4.43204	4.84513e-05	0.00292393
210	PARM1	-0.566994	7.40637	-2.63728	0.0109962	0.147033
211	PCDH18	-0.528575	6.91346	-0.803946	0.0425089	0.0878852
212	PDCD5	0.596851	7.86382	3.56264	0.000796279	0.0231577
213	PDGFD	-0.507505	7.84941	-2.36916	0.0215778	0.231827
214	PDK3	-0.879901	8.00245	-4.2603	8.59438e-05	0.00455769
215	PECAM1	-0.903312	9.57288	-4.01258	0.000193291	0.00828228
216	PELI1	-0.521898	8.69893	-2.63271	0.0111274	0.148203
217	PFKFB3	-1.11397	9.17505	-5.12291	4.4756e-06	0.000462577
218	PHLDB2	-0.508872	6.45169	-1.85266	0.0596119	0.0709687
219	PIK3IP1	-0.516575	8.51051	-3.37186	0.00141555	0.0352221
220	PLEKHA5	-0.517958	8.65005	-3.29925	0.00175451	0.0409424
221	PLIN1	-0.927791	8.28231	-2.58123	0.0127053	0.161699
222	PLVAP	-0.694247	8.30772	-3.64538	0.000617446	0.0194688
223	PMEPA1	-0.545038	8.25649	-2.6231	0.0114075	0.150472
224	PPARGC1A	-1.01379	7.2068	-5.23647	2.9968e-06	0.000331523
225	PPIG	-0.598665	9.01627	-3.84321	0.000332364	0.0121993
226	PPP1R1B	-0.861087	7.55253	-4.14674	0.00012493	0.0060577
227	PPP2R2C	1.08918	8.94797	5.97643	2.1e-07	3.68e-05
228	PPP2R5C	0.652017	8.49147	4.06111	0.000165178	0.00743283
229	PRC1	0.840173	8.0189	5.44991	1.40211e-06	0.000177867
230	PREPL	-0.570628	8.0619	-3.05953	0.00350107	0.0670523
231	PRKAR1A	-0.591239	6.92809	-3.24163	0.00207679	0.046083
232	PRKD3	-0.512689	7.38615	-2.80977	0.00697122	0.108776
233	PRKRA	-0.578546	7.40996	-3.30328	0.00173388	0.0406344
234	PRLR	-0.655252	6.77778	-3.87987	0.000295832	0.0112877
235	PSMA4	0.635878	10.2411	3.90434	0.000273634	0.0106446
236	PSMA5	0.743141	9.56199	4.57354	3.00252e-05	0.00204692
237	PSMB8	0.939325	8.86629	4.84882	1.16652e-05	0.000981221
238	PSMD12	0.699283	9.09913	4.16649	0.000117096	0.005756
239	PTBP1	0.529841	8.06488	2.74181	0.00835914	0.122595
240	PTEN	-0.577398	7.83541	-3.35601	0.00148381	0.0364564
241	PTGER3	0.964083	8.39309	4.97434	7.53668e-06	0.000693752
242	PUDP	0.645217	7.86401	3.97371	0.0002191	0.00917221
243	PXMP4	0.574951	8.06654	3.56761	0.000784273	0.0229183
244	QSOX1	0.571671	7.20275	3.52877	0.000882957	0.0248036
245	RAB10	0.788734	9.8301	4.20786	0.000102202	0.00516918
246	RAB11A	0.831773	11.5208	5.42452	1.53522e-06	0.000191667
247	RAB18	0.560734	9.79894	3.09512	0.00316549	0.0623013
248	RAB30	-0.718179	6.95028	-4.06651	0.000162306	0.00735827
249	RABEP1	-0.54078	8.15793	-3.18498	0.00244742	0.0518854
250	RALGDS	-0.555186	9.60001	-3.49855	0.000967774	0.0266564
251	RALGPS2	0.882025	8.75807	5.47384	1.28709e-06	0.000165192
252	RAPGEF5	-0.534171	6.96619	-3.27532	0.00188217	0.0431297
253	RBFOX2	-0.515904	8.87618	-3.03319	0.00377063	0.0706509
254	RBM39	-0.735277	8.2769	-3.78678	0.000397199	0.0140199
255	RBM8A	0.628067	9.07958	4.12023	0.000136248	0.00647773
256	RBPMS	-0.654174	8.31741	-3.26528	0.00193828	0.0440096
257	RFC5	0.52794	8.47465	2.91488	0.00523817	0.0889708
258	RGMA	-0.53047	6.56422	-0.811999	0.0420495	0.0878852
259	RIF1	-0.819022	7.51715	-4.49013	3.98358e-05	0.00252378
260	RIPOR3	0.760973	7.42417	4.24673	8.99e-05	0.00471224
261	RORA	-0.593857	9.21663	-2.39673	0.0201729	0.221626
262	RORC	-0.659126	7.4615	-4.05132	0.000170514	0.00759343
263	RPS26	1.14196	12.2374	4.50988	3.72629e-05	0.00241392
264	RPS6KA3	0.578941	8.49108	3.5902	0.000731825	0.0218528
265	RRM1	1.08641	8.41684	5.19798	3.43408e-06	0.000373277
266	RSAD2	0.970858	7.18919	3.95445	0.000233084	0.00953884
267	RSBN1	-0.653605	8.02749	-3.26532	0.00193802	0.0440096
268	RSPO3	-0.540006	7.05037	-2.837	0.00647735	0.1038
269	RUFY3	-0.570826	7.89403	-3.43632	0.00116757	0.0303263
270	RYBP	-0.705998	8.48996	-4.63209	2.45938e-05	0.00175874
271	S100A7A	4.53853	8.98582	17.7826	9.41e-24	7.35e-20
272	SART3	-0.668478	8.09071	-3.89559	0.000281382	0.0108956
273	SCNN1A	0.639316	9.53363	3.8361	0.000339929	0.0124318
274	SDHC	0.625795	8.44009	3.09377	0.00317758	0.0625168
275	SDR42E1	0.588991	8.00576	3.42796	0.00119726	0.0308936
276	SEC22C	0.509216	8.81295	0.678299	0.050059	0.0878852
277	SEC62	-0.641761	8.03184	-3.57972	0.000755722	0.0223588
278	SEMA6A	-0.881381	7.64765	-4.22188	9.75852e-05	0.00501926
279	SERBP1	0.677048	9.95732	3.73876	0.000461807	0.0157709
280	SERPINB12	0.658077	7.52656	3.46327	0.00107667	0.0286445
281	SESN1	-1.15129	8.68446	-6.15372	1.10079e-07	2.11921e-05
282	SESTD1	-0.578549	7.32586	-2.06871	0.0435632	0.35887
283	SFT2D2	0.539244	7.62065	3.31371	0.00168146	0.0399365
284	SH3KBP1	-0.581962	8.62246	-2.18896	0.0331136	0.304028
285	SLC16A10	1.05959	8.70023	5.92835	2.49953e-07	4.23101e-05
286	SLC25A5	-0.892991	11.9736	5.76503	4.51595e-07	6.89692e-05
287	SLC26A2	-1.16802	8.55751	-4.89612	9.89845e-06	0.000866272
288	SLC26A9	0.829182	7.38138	4.42999	4.88e-05	0.00293762
289	SLC2A3	-1.37184	8.00679	-6.18984	9.64911e-08	1.89091e-05
290	SLC39A2	0.617847	8.35566	3.87755	0.000298019	0.0113325
291	SLC46A3	-0.519338	7.49747	-3.13526	0.00282321	0.057468
292	SLC5A1	0.936173	7.59304	5.30487	2.35112e-06	0.000272925
293	SLCO3A1	-0.639861	7.49767	-4.28048	8.03845e-05	0.00431414
294	SMAD5	-0.704318	7.16718	-3.77672	0.00040997	0.0143503
295	SMAGP	0.761971	8.50008	4.80206	1.37144e-05	0.00110758
296	SMC2	0.563824	7.28253	3.58041	0.000754145	0.0223243
297	SMPD3	0.826631	7.62672	5.24959	2.86069e-06	0.000320509
298	SNTB1	-0.50405	7.34647	-2.98866	0.00427095	0.0772203
299	SNX2	0.546308	8.88572	2.88754	0.00564571	0.0940808
300	SOCS3	-1.18448	7.61426	-4.49625	3.902e-05	0.00249231
301	SORBS1	-1.0452	7.80842	-4.39435	5.49852e-05	0.00322913
302	SOX6	-0.539904	6.7096	-0.920563	0.036153	0.0878852
303	SRD5A3	1.05843	8.31509	5.83082	3.55959e-07	5.60866e-05
304	SREK1IP1	0.697806	8.92284	4.15308	0.000122362	0.00598939
305	SRGAP1	-0.608987	6.31128	-1.00988	0.0317231	0.878852
306	SRGAP2	-0.675682	7.50443	-3.19989	0.00234422	0.0503221
307	SRGAP2B	-0.590172	7.85595	-2.70985	0.00909626	0.130159
308	SRSF2	0.72178	9.0192	4.15091	0.000123234	0.00600516
309	SRSF7	-0.831055	8.08168	-5.2766	2.59945e-06	0.000294865
310	SSPN	-0.726215	7.36765	-3.29313	0.00178636	0.0414908
311	STK24	-0.562476	6.81217	-3.28204	0.00184548	0.0425207
312	STS	0.90223	7.63407	4.94258	8.42016e-06	0.000760945
313	SYAP1	0.689208	8.46776	4.15447	0.000121806	0.00596749
314	SYNPO2L	0.660329	6.72148	0.104406	0.0172488	0.0649166
315	SYT17	-0.506299	6.83118	-3.17272	0.00253546	0.0532564
316	TBL1XR1	-0.802905	7.36338	-3.98297	0.000212661	0.00894405
317	TCEAL9	0.808847	9.70242	4.96343	7.82918e-06	0.00071582
318	TCF4	-0.620579	8.7266	-3.34435	0.00153595	0.0373306
319	TENT5A	-0.510976	7.62334	-2.69286	0.00951191	0.134132
320	TENT5C	-0.642419	6.95649	-3.26033	0.00196652	0.0444079
321	TET2	-0.57291	8.26931	-0.362198	0.0518672	0.089214
322	TFPI	-0.603539	8.05836	-2.79023	0.00734667	0.112547
323	TGFBR2	-0.755145	9.33411	-3.47536	0.00103812	0.0279626
324	TGIF1	-0.699499	7.7544	-4.00893	0.000195589	0.00836296
325	TIGAR	0.614658	7.51386	3.49332	0.000983227	0.0269577
326	TIMP3	-1.25924	9.83284	-4.24371	9.07943e-05	0.00474134
327	TLCD4	-0.522595	6.44224	-2.73324	0.00855117	0.124572
328	TLE2	-0.583157	7.81159	-3.53545	0.000865169	0.0244835
329	TMEM123	0.610393	10.175	3.53853	0.000857088	0.0243562
330	TMEM167B	-0.67061	9.27872	-4.44028	4.71e-05	0.00287247
331	TMEM19	0.783563	8.62495	4.63192	2.46079e-05	0.00175874
332	TMEM86A	0.910346	7.67914	5.57983	8.8e-07	0.000120613
333	TMEM97	-0.530147	8.01606	-2.71972	0.00886229	0.127882
334	TNS4	-0.857624	8.64527	-5.11585	4.58823e-06	0.000471544
335	TPGS2	0.736505	8.75522	4.91793	9.17509e-06	0.000819687
336	TPM1	-0.591521	10.1936	-2.53672	0.0142305	0.174608
337	TPM4	-0.549385	8.12638	-2.68652	0.00967129	0.13575
338	TPPP	-0.843479	7.77818	-4.40923	5.23097e-05	0.00310199
339	TPR	-0.564896	9.3635	-3.5417	0.000848857	0.0241977
340	TRAK2	-0.739095	7.78563	-3.98491	0.000211339	0.00890764
341	TRIM13	0.53291	6.99776	3.44327	0.00114345	0.0298843
342	TRIM29	0.832142	10.777	3.28261	0.0018424	0.0424677
343	TRIM35	-0.764332	7.67219	-4.52948	3.49e-05	0.00228875
344	TTBK2	-0.655183	6.68608	-3.73541	0.000466679	0.0158877
345	TTC39B	0.580367	7.86859	3.67081	0.000570689	0.0184302
346	U2SURP	-0.717208	7.20413	-4.19129	0.000107932	0.00538496
347	UBE2C	0.63719	7.9322	4.06497	0.000163122	0.0073708
348	UBE2D3	0.76921	9.935	3.9258	0.0002555	0.0101967
349	UBE2F	0.551394	8.03059	3.31136	0.0016931	0.0400652
350	UBE2W	-0.541889	6.99686	-3.42265	0.00121645	0.0312104
351	VEGFC	-0.531282	7.03564	-3.08037	0.00330075	0.0640876
352	VIT	-0.571036	7.33488	-2.92408	0.00510727	0.0872614
353	VKORC1L1	-0.639831	7.93588	-3.06808	0.00341758	0.0657944
354	VSNL1	0.805108	8.00792	3.94952	0.000236804	0.00965502
355	WASF2	-0.557168	7.48606	-3.27785	0.00186827	0.0429011
356	WDR33	-0.64342	6.80748	-4.36197	6.12792e-05	0.00351568
357	WDR72	-1.01985	7.52358	-4.8809	1.04e-05	0.000896692
358	WNT2B	-0.655446	7.41654	-3.65669	0.000596206	0.0190184
359	YWHAB	-0.684131	10.0952	4.3733	5.90017e-05	0.00341367
360	YWHAQ	0.66616	11.1899	3.81936	0.000358412	0.0129177
361	YWHAZ	1.08403	9.25817	4.24677	8.98801e-05	0.00471224
362	ZBTB10	-0.774311	7.15298	-4.2578	8.66589e-05	0.00458228
363	ZBTB16	-1.83469	8.10098	-6.02802	1.74002e-07	3.16065e-05
364	ZBTB20	-1.58915	8.15187	-5.8971	2.7996e-07	4.53861e-05
365	ZC3HAV1	1.09874	9.08714	5.2965	2.42214e-06	0.000278215
366	ZCCHC24	-0.532331	8.30147	-2.41243	0.0194103	0.215615
367	ZDHHC2	-0.754373	6.42598	-0.474662	0.037016	0.08044
368	ZDHHC21	0.679541	7.49636	4.09571	0.000147596	0.00684462
369	ZFP36L2	-0.818245	8.80377	-3.88547	0.000290605	0.0111814
370	ZMYND11	-0.77176	9.89381	-4.87816	1.05359e-05	0.000900081
371	ZNF14	-0.514024	7.2793	-3.42804	0.00119696	0.0308936
372	ZNF148	-0.671866	8.91495	-3.93908	0.000244862	0.00988031
373	ZNF207	0.702604	10.0683	3.95863	0.000229978	0.00944926
374	ZNF320	-0.519083	7.15882	-1.6037	0.0148386	0.0620312
375	ZNF331	-0.659385	8.17928	-3.8637	0.000311442	0.0116861
376	ZNF395	-0.662417	9.13804	-4.1026	0.000144318	0.00674984
377	ZNF397	-0.514397	7.90625	-3.13677	0.00281103	0.0573053
378	ZNF706	0.65473	10.5293	3.78748	0.000396327	0.0139982

## Sheet: 227 down-regulated
sym	logFC	AveExpr	t	P.Value	adj.P.Val
ZBTB16	-1.83469	8.10098	-6.02802	1.74002e-07	3.16065e-05
FKBP5	-1.62248	9.64706	-6.45593	3.64682e-08	8.5944e-06
ZBTB20	-1.58915	8.15187	-5.8971	2.7996e-07	4.53861e-05
LPL	-1.53015	8.12837	-3.75482	0.000439154	0.0151297
ADIPOQ	-1.45189	8.11707	-3.58139	0.000751875	0.0222691
KLF9	-1.39509	8.04463	-7.40703	1.11242e-09	4.60771e-07
SLC2A3	-1.37184	8.00679	-6.18984	9.64911e-08	1.89091e-05
CDC42BPA	-1.35675	8.00323	-5.30274	2.36904e-06	0.000274422
FADS2	-1.26801	8.06163	-4.5218	3.57887e-05	0.00233224
TIMP3	-1.25924	9.83284	-4.24371	9.07943e-05	0.00474134
IGFBP5	-1.213	9.90401	-4.68958	2.02007e-05	0.00150269
SOCS3	-1.18448	7.61426	-4.49625	3.902e-05	0.00249231
IL6ST	-1.17999	8.01378	-4.76451	1.56125e-05	0.00121597
SLC26A2	-1.16802	8.55751	-4.89612	9.89845e-06	0.000866272
SESN1	-1.15129	8.68446	-6.15372	1.10079e-07	2.11921e-05
PFKFB3	-1.11397	9.17505	-5.12291	4.4756e-06	0.000462577
LIFR	-1.11212	7.2367	-4.66523	2.19589e-05	0.00161371
IQGAP1	-1.10126	8.11135	-4.7265	1.77955e-05	0.0013589
MAF	-1.07371	9.61611	5.03669	6.05918e-06	0.000580185
PALM2AKAP2	-1.06264	8.34322	-4.43204	4.84513e-05	0.00292393
SORBS1	-1.0452	7.80842	-4.39435	5.49852e-05	0.00322913
NTRK2	-1.03215	8.42578	-3.90455	0.000273451	0.0106446
NCALD	-1.02131	7.64738	-4.54466	3.31208e-05	0.00220839
WDR72	-1.01985	7.52358	-4.8809	1.04e-05	0.000896692
PPARGC1A	-1.01379	7.2068	-5.23647	2.9968e-06	0.000331523
IRF2BP2	-0.998762	6.87942	-0.641114	0.0524265	0.878852
ACSL3	-0.979386	8.14855	-5.28269	2.54386e-06	0.000289761
NFIB	-0.95377	9.57675	-4.82891	1.24981e-05	0.00103095
GPAM	-0.953106	7.90877	-2.54712	0.0138602	0.171683
ACSBG1	-0.937599	8.27145	-3.34183	0.00154747	0.0375534
CD59	-0.9326	9.13656	-4.64665	2.34005e-05	0.0016946
PLIN1	-0.927791	8.28231	-2.58123	0.0127053	0.161699
C1orf115	-0.911916	7.59878	-4.71758	1.83492e-05	0.00139339
CIDEC	-0.910133	8.13973	-2.9358	0.00494504	0.0850756
PECAM1	-0.903312	9.57288	-4.01258	0.000193291	0.00828228
SLC25A5	-0.892991	11.9736	5.76503	4.51595e-07	6.89692e-05
FLRT2	-0.883657	8.1254	-4.87733	1.05662e-05	0.00090126
SEMA6A	-0.881381	7.64765	-4.22188	9.75852e-05	0.00501926
PDK3	-0.879901	8.00245	-4.2603	8.59438e-05	0.00455769
CYCS	-0.86568	10.8065	5.04986	5.78573e-06	0.00055822
PPP1R1B	-0.861087	7.55253	-4.14674	0.00012493	0.0060577
TNS4	-0.857624	8.64527	-5.11585	4.58823e-06	0.000471544
GHR	-0.844818	8.03266	-3.63882	0.000630086	0.0197489
TPPP	-0.843479	7.77818	-4.40923	5.23097e-05	0.00310199
DLC1	-0.842568	8.82347	-3.90809	0.000270381	0.010582
LUZP1	-0.834347	7.77088	-4.13806	0.000128532	0.00619694
SRSF7	-0.831055	8.08168	-5.2766	2.59945e-06	0.000294865
BBIP1	-0.826334	9.97417	-3.7834	0.000401452	0.0141335
RIF1	-0.819022	7.51715	-4.49013	3.98358e-05	0.00252378
NKTR	-0.818994	9.80963	-4.50269	3.81799e-05	0.00245499
ZFP36L2	-0.818245	8.80377	-3.88547	0.000290605	0.0111814
TBL1XR1	-0.802905	7.36338	-3.98297	0.000212661	0.00894405
NUAK1	-0.791988	8.9215	-3.78644	0.000397625	0.0140259
INTS6	-0.783608	7.639	-4.628	2.494e-05	0.0017732
ABHD2	-0.781331	7.6154	-4.46369	4.35536e-05	0.00270295
NEDD9	-0.778563	7.77418	-3.52534	0.000892199	0.0249309
ZBTB10	-0.774311	7.15298	-4.2578	8.66589e-05	0.00458228
FAM107A	-0.773304	7.72275	-3.6641	0.000582688	0.0186649
DCLK1	-0.772563	8.11752	-3.04306	0.00366741	0.069215
ZMYND11	-0.77176	9.89381	-4.87816	1.05359e-05	0.000900081
ARHGEF7	-0.771569	7.72034	-3.22635	0.00217113	0.0476432
G2E3	-0.768638	7.44318	-0.488022	0.0527586	0.879748
KLHDC10	-0.766874	8.15054	-4.38021	5.76519e-05	0.00335332
CAMK2D	-0.765957	7.75292	-0.426415	0.0571566	0.883375
TRIM35	-0.764332	7.67219	-4.52948	3.49e-05	0.00228875
TGFBR2	-0.755145	9.33411	-3.47536	0.00103812	0.0279626
ZDHHC2	-0.754373	6.42598	-0.474662	0.037016	0.08044
ITPRIP	-0.750603	8.32038	-4.84628	1.18e-05	0.000986856
LPP	-0.741336	7.18446	-3.63766	0.000632347	0.0197903
TRAK2	-0.739095	7.78563	-3.98491	0.000211339	0.00890764
RBM39	-0.735277	8.2769	-3.78678	0.000397199	0.0140199
SSPN	-0.726215	7.36765	-3.29313	0.00178636	0.0414908
C11orf54	-0.719203	6.48679	-0.462263	0.0545821	0.881026
RAB30	-0.718179	6.95028	-4.06651	0.000162306	0.00735827
U2SURP	-0.717208	7.20413	-4.19129	0.000107932	0.00538496
ATXN1	-0.714186	7.47951	-3.65849	0.000592903	0.0189352
CEP350	-0.711967	8.24471	-3.68491	0.000546239	0.0179051
ENC1	-0.7084	7.05053	-3.76026	0.000431722	0.0149112
RYBP	-0.705998	8.48996	-4.63209	2.45938e-05	0.00175874
SMAD5	-0.704318	7.16718	-3.77672	0.00040997	0.0143503
CCDC80	-0.700067	7.36156	-3.23706	0.00210457	0.0465919
TGIF1	-0.699499	7.7544	-4.00893	0.000195589	0.00836296
PLVAP	-0.694247	8.30772	-3.64538	0.000617446	0.0194688
COL8A1	-0.692103	7.0753	-3.53512	0.000866047	0.0244835
COBL	-0.687797	8.17873	-4.09309	0.000148862	0.00688583
YWHAB	-0.684131	10.0952	4.3733	5.90017e-05	0.00341367
GPRC5A	-0.683734	7.21468	-3.84312	0.000332454	0.0121993
N4BP2L1	-0.683572	8.38719	-4.11643	0.000137948	0.00650759
SRGAP2	-0.675682	7.50443	-3.19989	0.00234422	0.0503221
KPNB1	-0.673047	8.59094	-3.5104	0.000933629	0.0259381
ZNF148	-0.671866	8.91495	-3.93908	0.000244862	0.00988031
TMEM167B	-0.67061	9.27872	-4.44028	4.71e-05	0.00287247
ABI2	-0.670173	8.00374	-3.93216	0.000250346	0.0100454
SART3	-0.668478	8.09071	-3.89559	0.000281382	0.0108956
MCF2L	-0.668235	7.72089	-4.00335	0.000199143	0.00849972
LPGAT1	-0.664892	7.19751	-3.33689	0.00157021	0.0380042
MED13L	-0.663536	7.42113	-3.30654	0.0017173	0.0403321
MRC2	-0.663103	9.45227	-2.73425	0.00852822	0.124474
ZNF395	-0.662417	9.13804	-4.1026	0.000144318	0.00674984
AAMDC	-0.661275	8.12248	-3.82767	0.000349124	0.012697
MRAS	-0.661079	8.07736	-2.95967	0.00462924	0.0811171
ZNF331	-0.659385	8.17928	-3.8637	0.000311442	0.0116861
RORC	-0.659126	7.4615	-4.05132	0.000170514	0.00759343
LRIG1	-0.657607	8.44408	-3.94951	0.000236806	0.00965502
ATP5PB	-0.657136	11.5077	3.96223	0.000227332	0.00939426
WNT2B	-0.655446	7.41654	-3.65669	0.000596206	0.0190184
PRLR	-0.655252	6.77778	-3.87987	0.000295832	0.0112877
TTBK2	-0.655183	6.68608	-3.73541	0.000466679	0.0158877
RBPMS	-0.654174	8.31741	-3.26528	0.00193828	0.0440096
FZD4	-0.65414	7.83649	-2.58945	0.0124403	0.15944
RSBN1	-0.653605	8.02749	-3.26532	0.00193802	0.0440096
ASH1L	-0.65003	9.42752	-3.87995	0.000295757	0.0112877
ANKRD36B	-0.645519	7.70508	-2.97967	0.00437919	0.0783226
CLDN10	-0.644835	7.82749	-2.94013	0.00488633	0.0844108
CHRM3	-0.643437	6.94745	-3.68899	0.000539367	0.0177329
WDR33	-0.64342	6.80748	-4.36197	6.12792e-05	0.00351568
TENT5C	-0.642419	6.95649	-3.26033	0.00196652	0.0444079
SEC62	-0.641761	8.03184	-3.57972	0.000755722	0.0223588
ABCA9	-0.641373	6.75909	-2.80359	0.00708806	0.110022
AFF1	-0.641007	9.71233	-3.62785	0.000651788	0.0202021
SLCO3A1	-0.639861	7.49767	-4.28048	8.03845e-05	0.00431414
VKORC1L1	-0.639831	7.93588	-3.06808	0.00341758	0.0657944
ITGA5	-0.635612	7.84846	-3.47502	0.00103916	0.0279732
CHL1	-0.634747	7.51948	-3.26332	0.00194941	0.0441159
H1-10	-0.633763	8.60174	-4.0688	0.000161106	0.00731599
P4HA1	-0.628622	7.57971	-3.59459	0.000722026	0.0216667
GSTM3	-0.628195	7.37246	-3.94792	0.000238019	0.00969002
KLHL28	-0.627684	8.15754	-4.00077	0.000200804	0.0085506
ATF7IP	-0.627016	7.90904	-3.86516	0.000309997	0.0116489
ATF2	-0.62489	8.00534	-3.67659	0.000560553	0.0182309
ACO1	-0.622316	7.9067	-2.8807	0.00575207	0.095186
TCF4	-0.620579	8.7266	-3.34435	0.00153595	0.0373306
CLMP	-0.62015	6.97138	-1.78352	0.04034	0.512452
ITSN1	-0.619018	7.98488	-3.53323	0.00087103	0.0245609
EMSY	-0.613069	7.49072	-3.82727	0.000349565	0.012697
CRY2	-0.61048	7.82851	-3.52696	0.000887806	0.0248909
SRGAP1	-0.608987	6.31128	-1.00988	0.0317231	0.878852
ADAMTS9	-0.608074	7.22764	-3.15455	0.00267142	0.055242
TFPI	-0.603539	8.05836	-2.79023	0.00734667	0.112547
PPIG	-0.598665	9.01627	-3.84321	0.000332364	0.0121993
RORA	-0.593857	9.21663	-2.39673	0.0201729	0.221626
TPM1	-0.591521	10.1936	-2.53672	0.0142305	0.174608
PRKAR1A	-0.591239	6.92809	-3.24163	0.00207679	0.046083
SRGAP2B	-0.590172	7.85595	-2.70985	0.00909626	0.130159
ITGBL1	-0.585992	7.51884	-2.72933	0.00864022	0.125439
ELF1	-0.583298	8.92458	-3.42699	0.00120074	0.030938
TLE2	-0.583157	7.81159	-3.53545	0.000865169	0.0244835
SH3KBP1	-0.581962	8.62246	-2.18896	0.0331136	0.304028
ARID4B	-0.581297	8.48885	-3.59746	0.000715694	0.0215341
CREB1	-0.580554	8.25014	-3.40093	0.0012981	0.0329444
CCNG2	-0.579433	9.05509	-3.41138	0.0012582	0.0321049
SESTD1	-0.578549	7.32586	-2.06871	0.0435632	0.35887
PRKRA	-0.578546	7.40996	-3.30328	0.00173388	0.0406344
PTEN	-0.577398	7.83541	-3.35601	0.00148381	0.0364564
ETV3	-0.573042	9.76794	-3.73115	0.000472933	0.0160407
TET2	-0.57291	8.26931	-0.362198	0.0518672	0.089214
CCNT1	-0.571184	8.55858	-3.61044	0.000687703	0.0208926
VIT	-0.571036	7.33488	-2.92408	0.00510727	0.0872614
NDUFB6	-0.57096	9.89843	3.31449	0.0016776	0.0399315
RUFY3	-0.570826	7.89403	-3.43632	0.00116757	0.0303263
PREPL	-0.570628	8.0619	-3.05953	0.00350107	0.0670523
ETV1	-0.569596	7.00103	-3.13338	0.00283843	0.0576919
AGPAT3	-0.56801	8.01417	-2.23029	0.0300698	0.286823
PARM1	-0.566994	7.40637	-2.63728	0.0109962	0.147033
GRIA2	-0.566909	6.65827	-3.25113	0.00202007	0.0452096
EGR2	-0.566515	7.79657	-3.27152	0.00190322	0.0434131
TPR	-0.564896	9.3635	-3.5417	0.000848857	0.0241977
BCL10	-0.564716	6.68243	-3.06162	0.00348047	0.0667936
NRG1	-0.563449	7.22176	-3.02245	0.003886	0.0720227
STK24	-0.562476	6.81217	-3.28204	0.00184548	0.0425207
ATP2B4	-0.559161	9.24973	-3.05187	0.00357758	0.0680797
WASF2	-0.557168	7.48606	-3.27785	0.00186827	0.0429011
RALGDS	-0.555186	9.60001	-3.49855	0.000967774	0.0266564
ATG12	-0.554799	8.70255	-3.46907	0.00105801	0.0283065
IP6K2	-0.552912	8.4302	-2.77651	0.00762146	0.115328
DMD	-0.550828	7.91528	-3.14151	0.00277311	0.0566787
TPM4	-0.549385	8.12638	-2.68652	0.00967129	0.13575
ENPP2	-0.545269	9.12269	-2.68758	0.00964444	0.135443
PMEPA1	-0.545038	8.25649	-2.6231	0.0114075	0.150472
NFIA	-0.544569	6.2592	-0.994469	0.0324601	0.0878852
NFAT5	-0.544535	9.78755	-3.41075	0.00126056	0.0321461
FAM107B	-0.543217	8.01721	-1.33813	0.0186679	0.789597
UBE2W	-0.541889	6.99686	-3.42265	0.00121645	0.0312104
RABEP1	-0.54078	8.15793	-3.18498	0.00244742	0.0518854
RSPO3	-0.540006	7.05037	-2.837	0.00647735	0.1038
ANKRD40	-0.539913	7.94124	-3.34844	0.00151745	0.0370056
SOX6	-0.539904	6.7096	-0.920563	0.036153	0.0878852
CREBL2	-0.539507	9.12378	-3.35828	0.00147383	0.0363472
HPS5	-0.537573	7.92106	-3.30621	0.00171899	0.0403546
LMAN2L	-0.535041	7.90749	-3.36581	0.00144124	0.0357693
RAPGEF5	-0.534171	6.96619	-3.27532	0.00188217	0.0431297
ZCCHC24	-0.532331	8.30147	-2.41243	0.0194103	0.215615
NEGR1	-0.532205	6.49076	-0.846038	0.0401409	0.0878852
NOTCH2NLA	-0.531916	10.794	-2.77739	0.00760347	0.115109
VEGFC	-0.531282	7.03564	-3.08037	0.00330075	0.0640876
RGMA	-0.53047	6.56422	-0.811999	0.0420495	0.0878852
TMEM97	-0.530147	8.01606	-2.71972	0.00886229	0.127882
AGFG1	-0.529177	7.23782	-2.79911	0.00717386	0.110889
PCDH18	-0.528575	6.91346	-0.803946	0.0425089	0.0878852
DLG5	-0.527949	9.56042	-3.54691	0.00083546	0.0239649
CDC14B	-0.526484	6.79145	-2.88268	0.00572118	0.0948941
NEDD4L	-0.5264	7.24281	-3.28832	0.00181176	0.0419382
MARCHF6	-0.526255	9.07229	-2.96778	0.00452621	0.0801134
N4BP2L2	-0.523955	6.95977	-3.15178	0.00269269	0.0555138
GALNT16	-0.523708	6.72128	-2.3045	0.0252214	0.255793
TLCD4	-0.522595	6.44224	-2.73324	0.00855117	0.124572
PELI1	-0.521898	8.69893	-2.63271	0.0111274	0.148203
GREM1	-0.520125	7.2881	-2.37784	0.021126	0.228274
SLC46A3	-0.519338	7.49747	-3.13526	0.00282321	0.057468
ZNF320	-0.519083	7.15882	-1.6037	0.0148386	0.0620312
PLEKHA5	-0.517958	8.65005	-3.29925	0.00175451	0.0409424
PIK3IP1	-0.516575	8.51051	-3.37186	0.00141555	0.0352221
RBFOX2	-0.515904	8.87618	-3.03319	0.00377063	0.0706509
ZNF397	-0.514397	7.90625	-3.13677	0.00281103	0.0573053
ZNF14	-0.514024	7.2793	-3.42804	0.00119696	0.0308936
PRKD3	-0.512689	7.38615	-2.80977	0.00697122	0.108776
CLIC5	-0.51219	6.57132	-2.91383	0.00525339	0.0890909
CNTRL	-0.512033	6.79949	-2.97113	0.0044844	0.0795404
NDE1	-0.511272	8.5339	-3.27151	0.00190327	0.0434131
TENT5A	-0.510976	7.62334	-2.69286	0.00951191	0.134132
PHLDB2	-0.508872	6.45169	-1.85266	0.0596119	0.0709687
KIF13A	-0.508074	9.01868	-3.12007	0.00294845	0.0592018
PDGFD	-0.507505	7.84941	-2.36916	0.0215778	0.231827
SYT17	-0.506299	6.83118	-3.17272	0.00253546	0.0532564
SNTB1	-0.50405	7.34647	-2.98866	0.00427095	0.0772203
MCC	-0.500442	8.9636	-2.92267	0.00512725	0.0875077
EBF1	-0.446579	6.33595	-2.22126	0.0307131	0.290878

## Sheet: 151 up-regulated
sym	logFC	AveExpr	t	P.Value	adj.P.Val
MYO6	0.501445	8.59601	3.0283	0.00382277	0.0711645
DIP2B	0.503095	8.67909	0.840196	0.0404646	0.878852
CXCL1	0.505456	7.16604	2.65426	0.0105217	0.143317
SEC22C	0.509216	8.81295	0.678299	0.050059	0.0878852
GORASP2	0.509495	9.3606	3.12053	0.00294457	0.0591674
COX8A	0.509649	11.0512	3.35187	0.00150213	0.0367796
HPGD	0.51791	8.35407	2.4526	0.0175752	0.201875
CCT6A	0.518142	9.71308	3.17188	0.00254154	0.0533372
BCL2L13	0.519189	7.73922	3.35673	0.00148064	0.0364492
CD44	0.521753	9.29135	2.76511	0.00785688	0.117789
MAPK1	0.52199	8.92362	3.38317	0.0013687	0.0343404
FSCN1	0.523408	7.62536	3.0684	0.00341443	0.065757
OAS3	0.524751	6.81093	2.88476	0.00568866	0.0945085
MFSD6	0.526614	7.50727	2.50676	0.0153494	0.183954
RFC5	0.52794	8.47465	2.91488	0.00523817	0.0889708
PTBP1	0.529841	8.06488	2.74181	0.00835914	0.122595
TRIM13	0.53291	6.99776	3.44327	0.00114345	0.0298843
LYRM2	0.534567	7.93529	3.08092	0.00329563	0.0640876
SFT2D2	0.539244	7.62065	3.31371	0.00168146	0.0399365
ARPC5L	0.54501	10.1944	3.61177	0.000684891	0.0208383
SNX2	0.546308	8.88572	2.88754	0.00564571	0.0940808
KREMEN1	0.548024	7.50966	2.86312	0.00603439	0.0984866
DCTN5	0.548933	7.57899	3.1763	0.00250942	0.0528874
CHMP4B	0.551161	8.30691	2.93367	0.00497423	0.0853897
UBE2F	0.551394	8.03059	3.31136	0.0016931	0.0400652
KCTD15	0.555236	8.36957	2.79771	0.00720084	0.111121
CLCN3	0.555451	9.30993	3.55992	0.000802934	0.023277
CD274	0.556368	7.13949	2.93451	0.00496272	0.0852457
RAB18	0.560734	9.79894	3.09512	0.00316549	0.0623013
SMC2	0.563824	7.28253	3.58041	0.000754145	0.0223243
NELL2	0.564599	8.09695	1.88225	0.0654042	0.455713
CRIPT	0.566109	8.29555	3.5795	0.000756231	0.0223618
ARPC5	0.567468	8.50515	2.43334	0.0184348	0.208507
QSOX1	0.571671	7.20275	3.52877	0.000882957	0.0248036
LAMTOR5	0.573381	9.42639	3.23514	0.00211638	0.0467527
PXMP4	0.574951	8.06654	3.56761	0.000784273	0.0229183
LSM3	0.578247	9.67922	3.32889	0.00160781	0.0387255
RPS6KA3	0.578941	8.49108	3.5902	0.000731825	0.0218528
AMPD3	0.580016	8.35339	3.86123	0.000313892	0.0117387
TTC39B	0.580367	7.86859	3.67081	0.000570689	0.0184302
GID8	0.582615	8.49886	3.43773	0.00116266	0.0302418
ATG9B	0.583353	7.38265	3.70136	0.000518997	0.0172395
SDR42E1	0.588991	8.00576	3.42796	0.00119726	0.0308936
EIF4E2	0.592303	8.17217	3.48689	0.00100255	0.0273116
PDCD5	0.596851	7.86382	3.56264	0.000796279	0.0231577
HNRNPD	0.598362	9.15378	3.38348	0.00136745	0.0343275
DCTD	0.599427	7.77816	3.23397	0.00212359	0.0468741
GK	0.607478	6.95112	3.58384	0.000746258	0.0221628
TMEM123	0.610393	10.175	3.53853	0.000857088	0.0243562
BUB3	0.611621	9.13705	3.54458	0.000841437	0.0240867
ACP1	0.613282	8.0313	3.35025	0.00150933	0.0369228
TIGAR	0.614658	7.51386	3.49332	0.000983227	0.0269577
SLC39A2	0.617847	8.35566	3.87755	0.000298019	0.0113325
CLN8	0.618492	7.51201	3.75179	0.000443349	0.0152308
SDHC	0.625795	8.44009	3.09377	0.00317758	0.0625168
RBM8A	0.628067	9.07958	4.12023	0.000136248	0.00647773
HMGCS1	0.629237	8.24714	2.85581	0.00615542	0.0998953
DIO2	0.633264	8.44557	2.70029	0.00932799	0.132229
PSMA4	0.635878	10.2411	3.90434	0.000273634	0.0106446
UBE2C	0.63719	7.9322	4.06497	0.000163122	0.0073708
MFHAS1	0.637657	8.52905	3.856	0.000319147	0.0118967
SCNN1A	0.639316	9.53363	3.8361	0.000339929	0.0124318
PUDP	0.645217	7.86401	3.97371	0.0002191	0.00917221
AK2	0.645308	9.0331	3.51686	0.000915485	0.0254729
CFLAR	0.646182	8.39581	3.78438	0.000400215	0.0141081
PPP2R5C	0.652017	8.49147	4.06111	0.000165178	0.00743283
ZNF706	0.65473	10.5293	3.78748	0.000396327	0.0139982
CTSA	0.654984	9.42264	3.86239	0.000312743	0.0117198
NUDT5	0.65693	9.11238	4.13487	0.000129881	0.00621282
SERPINB12	0.658077	7.52656	3.46327	0.00107667	0.0286445
ELOC	0.658378	9.97098	4.0659	0.000162627	0.00735879
SYNPO2L	0.660329	6.72148	0.104406	0.0172488	0.0649166
DAZAP2	0.665012	8.72107	2.87351	0.00586609	0.0965469
YWHAQ	0.66616	11.1899	3.81936	0.000358412	0.0129177
NDRG2	0.667087	8.30987	2.32878	0.0237933	0.246824
ATP1B1	0.673496	11.1833	2.83825	0.00645553	0.103537
MPZL3	0.675116	8.84109	4.02066	0.000188312	0.00815846
SERBP1	0.677048	9.95732	3.73876	0.000461807	0.0157709
ZDHHC21	0.679541	7.49636	4.09571	0.000147596	0.00684462
SYAP1	0.689208	8.46776	4.15447	0.000121806	0.00596749
SREK1IP1	0.697806	8.92284	4.15308	0.000122362	0.00598939
PSMD12	0.699283	9.09913	4.16649	0.000117096	0.005756
ZNF207	0.702604	10.0683	3.95863	0.000229978	0.00944926
KLK11	0.711293	10.0951	4.05582	0.000168038	0.00751841
CYB5R2	0.713268	8.36869	4.3352	6.70085e-05	0.00374641
ESYT3	0.714105	7.04345	4.53531	3.42e-05	0.00225479
DENND1B	0.721759	8.0379	4.53338	3.44115e-05	0.00226408
SRSF2	0.72178	9.0192	4.15091	0.000123234	0.00600516
ETF1	0.725913	9.43919	4.51337	3.68257e-05	0.00238843
IDH3A	0.732068	8.13765	4.05616	0.000167853	0.00751626
TPGS2	0.736505	8.75522	4.91793	9.17509e-06	0.000819687
ARF3	0.740113	8.8714	4.548	3.27473e-05	0.0021915
PSMA5	0.743141	9.56199	4.57354	3.00252e-05	0.00204692
BLOC1S2	0.743388	9.73832	4.66065	2.23e-05	0.00163046
JMY	0.746266	7.8382	4.58393	2.9e-05	0.00200078
EIF1AX	0.749978	8.631	4.1674	0.000116748	0.0057558
RIPOR3	0.760973	7.42417	4.24673	8.99e-05	0.00471224
SMAGP	0.761971	8.50008	4.80206	1.37144e-05	0.00110758
EMP2	0.769116	10.1637	4.63381	2.44498e-05	0.00175507
UBE2D3	0.76921	9.935	3.9258	0.0002555	0.0101967
TMEM19	0.783563	8.62495	4.63192	2.46079e-05	0.00175874
RAB10	0.788734	9.8301	4.20786	0.000102202	0.00516918
VSNL1	0.805108	8.00792	3.94952	0.000236804	0.00965502
TCEAL9	0.808847	9.70242	4.96343	7.82918e-06	0.00071582
AMD1	0.810705	8.61801	4.70551	1.91266e-05	0.00143844
SMPD3	0.826631	7.62672	5.24959	2.86069e-06	0.000320509
SLC26A9	0.829182	7.38138	4.42999	4.88e-05	0.00293762
RAB11A	0.831773	11.5208	5.42452	1.53522e-06	0.000191667
TRIM29	0.832142	10.777	3.28261	0.0018424	0.0424677
PRC1	0.840173	8.0189	5.44991	1.40211e-06	0.000177867
ELOVL4	0.85958	9.44077	4.27626	8.15162e-05	0.00435669
C1orf43	0.863458	9.36433	3.47909	0.00102647	0.027792
RALGPS2	0.882025	8.75807	5.47384	1.28709e-06	0.000165192
STS	0.90223	7.63407	4.94258	8.42016e-06	0.000760945
TMEM86A	0.910346	7.67914	5.57983	8.8e-07	0.000120613
NFATC3	0.918892	7.8406	0.283654	0.0577802	0.0910013
DHRS1	0.933193	9.3917	5.17708	3.69723e-06	0.000398711
SLC5A1	0.936173	7.59304	5.30487	2.35112e-06	0.000272925
PSMB8	0.939325	8.86629	4.84882	1.16652e-05	0.000981221
PTGER3	0.964083	8.39309	4.97434	7.53668e-06	0.000693752
LRATD1	0.969074	9.54886	5.48174	1.25e-06	0.000160967
RSAD2	0.970858	7.18919	3.95445	0.000233084	0.00953884
MYO5B	1.00247	7.38216	0.0161889	0.00987146	0.0938921
LEPROTL1	1.05109	8.48477	6.65097	1.78402e-08	4.71213e-06
SRD5A3	1.05843	8.31509	5.83082	3.55959e-07	5.60866e-05
SLC16A10	1.05959	8.70023	5.92835	2.49953e-07	4.23101e-05
CTSC	1.07024	9.07314	5.95881	2.23786e-07	3.85977e-05
ENSA	1.07773	8.20228	4.70947	1.88682e-05	0.00142292
YWHAZ	1.08403	9.25817	4.24677	8.98801e-05	0.00471224
RRM1	1.08641	8.41684	5.19798	3.43408e-06	0.000373277
AMMECR1	1.08659	8.93611	6.83395	9.11434e-09	2.67917e-06
PPP2R2C	1.08918	8.94797	5.97643	2.1e-07	3.68e-05
ZC3HAV1	1.09874	9.08714	5.2965	2.42214e-06	0.000278215
CXCL9	1.13418	7.53157	5.30122	2.38185e-06	0.000275323
RPS26	1.14196	12.2374	4.50988	3.72629e-05	0.00241392
MPZL2	1.16347	9.25657	5.26321	2.72583e-06	0.000307923
FCHSD1	1.25443	7.61991	7.15279	2.83e-09	9.97e-07
NT5C3A	1.28951	9.3975	7.8965	1.86e-10	9.59e-08
P4HB	1.30876	9.02114	4.56845	3.05493e-05	0.00208005
CD47	1.40348	9.67274	7.69002	3.94825e-10	1.91036e-07
GM2A	1.50694	10.6403	9.45121	7.04949e-13	7.00783e-10
CARHSP1	1.50832	8.91434	7.3057	1.61296e-09	6.39047e-07
CHI3L2	1.58702	8.12692	6.93236	6.35026e-09	2.01861e-06
CD24	1.60635	9.80136	8.3051	4.21e-11	2.68e-08
ACP3	1.62448	8.87517	10.5541	1.57e-14	2.09e-11
FBXO45	1.67205	8.26301	9.71286	2.82e-13	3.15e-10
MX1	1.7919	8.89346	6.10538	1.31e-07	2.43e-05
KYNU	2.07646	7.99894	8.73886	8.83669e-12	7.10509e-09
IFI27	2.27296	10.205	8.84117	6.13e-12	5.23e-09
LCN2	2.60256	8.91465	10.9165	4.63e-15	6.49e-12
S100A7A	4.53853	8.98582	17.7826	9.41e-24	7.35e-20
